# Supplementary material for: Recreational Physical Activity and the Mediterranean Diet: Their Effects on Obesity-Related Body Image Dissatisfaction and Eating Disorders
Source: Healthcare (Basel). 2024 Aug 8;12(16):1579. doi: 10.3390/healthcare12161579 (PMC11353470; doi:10.3390/healthcare12161579)
Supplement: Supplementary file 1 [file healthcare-12-01579-s001.zip]

Archive with 1 entries (1 files):
- healthcare-3084020-supplementary.pdf
